# Supplementary material for: Development and verification of the glycolysis-associated and immune-related prognosis signature for hepatocellular carcinoma
Source: Front Genet. 2022 Oct 4;13:955673. doi: 10.3389/fgene.2022.955673 (PMC9576873; doi:10.3389/fgene.2022.955673)
Supplement: Supplementary file 1 [file Table2.XLSX]

## Sheet: Sheet1
ID	Description	GeneRatio	pvalue	p.adjust	qvalue	Count
GO:0030203	glycosaminoglycan metabolic process	19/86	5.95201e-22	1.09667e-18	8.75297e-19	19
GO:0006024	glycosaminoglycan biosynthetic process	17/86	9.7655e-22	1.09667e-18	8.75297e-19	17
GO:0006022	aminoglycan metabolic process	19/86	1.94764e-21	1.21764e-18	9.71848e-19	19
GO:0006023	aminoglycan biosynthetic process	17/86	2.16854e-21	1.21764e-18	9.71848e-19	17
GO:0016051	carbohydrate biosynthetic process	16/86	2.40639e-15	1.08095e-12	8.62753e-13	16
GO:0006090	pyruvate metabolic process	14/86	1.00899e-14	3.777e-12	3.01459e-12	14
GO:0005996	monosaccharide metabolic process	17/86	1.89973e-14	6.09541e-12	4.86501e-12	17
GO:0019318	hexose metabolic process	16/86	2.60354e-14	7.30945e-12	5.83399e-12	16
GO:0006735	NADH regeneration	8/86	3.00221e-13	6.12997e-11	4.8926e-11	8
GO:0061621	canonical glycolysis	8/86	3.00221e-13	6.12997e-11	4.8926e-11	8
GO:0061718	glucose catabolic process to pyruvate	8/86	3.00221e-13	6.12997e-11	4.8926e-11	8
GO:0016052	carbohydrate catabolic process	14/86	3.57159e-13	6.68482e-11	5.33545e-11	14
GO:0061615	glycolytic process through fructose-6-phosphate	8/86	4.18748e-13	6.71792e-11	5.36186e-11	8
GO:0061620	glycolytic process through glucose-6-phosphate	8/86	4.18748e-13	6.71792e-11	5.36186e-11	8
GO:0006006	glucose metabolic process	14/86	7.00065e-13	1.04823e-10	8.3664e-11	14
GO:0019362	pyridine nucleotide metabolic process	13/86	3.53473e-12	4.59614e-10	3.66838e-10	13
GO:0046496	nicotinamide nucleotide metabolic process	13/86	3.53473e-12	4.59614e-10	3.66838e-10	13
GO:1903510	mucopolysaccharide metabolic process	11/86	3.68346e-12	4.59614e-10	3.66838e-10	11
GO:0006007	glucose catabolic process	8/86	3.9573e-12	4.67794e-10	3.73367e-10	8
GO:0019320	hexose catabolic process	9/86	4.56475e-12	5.12622e-10	4.09146e-10	9
GO:0006096	glycolytic process	11/86	4.93907e-12	5.28246e-10	4.21616e-10	11
GO:0072524	pyridine-containing compound metabolic process	13/86	5.26057e-12	5.30871e-10	4.23712e-10	13
GO:0006757	ATP generation from ADP	11/86	5.43635e-12	5.30871e-10	4.23712e-10	11
GO:0042866	pyruvate biosynthetic process	11/86	7.21087e-12	6.74817e-10	5.38601e-10	11
GO:0006734	NADH metabolic process	8/86	9.90858e-12	8.90187e-10	7.10497e-10	8
GO:0006733	oxidoreduction coenzyme metabolic process	13/86	1.12106e-11	9.68422e-10	7.7294e-10	13
GO:0046031	ADP metabolic process	11/86	1.35403e-11	1.12636e-09	8.98994e-10	11
GO:0046365	monosaccharide catabolic process	9/86	2.09023e-11	1.67666e-09	1.33822e-09	9
GO:0006165	nucleoside diphosphate phosphorylation	11/86	2.65959e-11	2.0598e-09	1.64402e-09	11
GO:0046939	nucleotide phosphorylation	11/86	3.12709e-11	2.34115e-09	1.86857e-09	11
