# Supplementary material for: Development and verification of the glycolysis-associated and immune-related prognosis signature for hepatocellular carcinoma
Source: Front Genet. 2022 Oct 4;13:955673. doi: 10.3389/fgene.2022.955673 (PMC9576873; doi:10.3389/fgene.2022.955673)
Supplement: Supplementary file 2 [file Table1.XLS]

ID	Description	GeneRatio	pvalue	p.adjust	qvalue	Count
hsa00010	Glycolysis / Gluconeogenesis	10/71	2.51E-10	2.09E-08	1.72E-08	10
hsa01200	Carbon metabolism	12/71	3.20E-10	2.09E-08	1.72E-08	12
hsa01230	Biosynthesis of amino acids	10/71	6.93E-10	3.02E-08	2.48E-08	10
hsa00533	Glycosaminoglycan biosynthesis - keratan sulfate	6/71	1.09E-09	3.57E-08	2.93E-08	6
hsa04066	HIF-1 signaling pathway	10/71	3.22E-08	8.44E-07	6.92E-07	10
hsa00534	Glycosaminoglycan biosynthesis - heparan sulfate / heparin	6/71	4.56E-08	9.96E-07	8.16E-07	6
hsa00051	Fructose and mannose metabolism	5/71	9.15E-06	0.000171288	0.000140389	5
hsa00620	Pyruvate metabolism	5/71	2.13E-05	0.000348941	0.000285994	5
hsa05230	Central carbon metabolism in cancer	6/71	3.23E-05	0.000469814	0.000385063	6
hsa04922	Glucagon signaling pathway	7/71	3.79E-05	0.000496688	0.000407089	7
hsa00030	Pentose phosphate pathway	4/71	0.000129029	0.001536622	0.001259425	4
hsa00500	Starch and sucrose metabolism	4/71	0.000266472	0.002908981	0.002384219	4
hsa00601	Glycosphingolipid biosynthesis - lacto and neolacto series	3/71	0.001661694	0.016744766	0.013724115	3
hsa00052	Galactose metabolism	3/71	0.002489908	0.023298424	0.019095534	3
hsa00360	Phenylalanine metabolism	2/71	0.008530024	0.070223233	0.057555402	2
hsa00520	Amino sugar and nucleotide sugar metabolism	3/71	0.008608826	0.070223233	0.057555402	3
hsa00270	Cysteine and methionine metabolism	3/71	0.009112939	0.070223233	0.057555402	3
hsa00532	Glycosaminoglycan biosynthesis - chondroitin sulfate / dermatan sulfate	2/71	0.013202116	0.096082063	0.078749461	2
hsa04931	Insulin resistance	4/71	0.015064518	0.103865889	0.085129134	4
hsa04152	AMPK signaling pathway	4/71	0.021347036	0.139578838	0.11439969	4
hsa05211	Renal cell carcinoma	3/71	0.022871576	0.139578838	0.11439969	3
hsa00053	Ascorbate and aldarate metabolism	2/71	0.023440721	0.139578838	0.11439969	2
hsa03018	RNA degradation	3/71	0.03244162	0.1782997	0.146135552	3
hsa04910	Insulin signaling pathway	4/71	0.032665594	0.1782997	0.146135552	4
hsa00350	Tyrosine metabolism	2/71	0.03798324	0.199032178	0.16312802	2
hsa00250	Alanine, aspartate and glutamate metabolism	2/71	0.039992119	0.201498754	0.165149642	2
hsa04512	ECM-receptor interaction	3/71	0.04258009	0.206592288	0.169324334	3
hsa00513	Various types of N-glycan biosynthesis	2/71	0.046252852	0.216397273	0.177360562	2
hsa00260	Glycine, serine and threonine metabolism	2/71	0.048415051	0.218702472	0.179249917	2
