# Supplementary material for: Development and verification of the glycolysis-associated and immune-related prognosis signature for hepatocellular carcinoma
Source: Front Genet. 2022 Oct 4;13:955673. doi: 10.3389/fgene.2022.955673 (PMC9576873; doi:10.3389/fgene.2022.955673)
Supplement: Supplementary file 4 [file Table3.XLSX]

## Sheet: Sheet1
ID	Description	GeneRatio	pvalue	p.adjust	qvalue	Count
GO:0006790	sulfur compound metabolic process	12/46	6.94127e-11	6.18962e-08	4.52008e-08	12
GO:0005996	monosaccharide metabolic process	11/46	9.3147e-11	6.18962e-08	4.52008e-08	11
GO:0019318	hexose metabolic process	9/46	8.28037e-09	3.66821e-06	2.67877e-06	9
GO:0006024	glycosaminoglycan biosynthetic process	6/46	2.81914e-07	9.20841e-05	6.72461e-05	6
GO:0006023	aminoglycan biosynthetic process	6/46	3.66955e-07	9.20841e-05	6.72461e-05	6
GO:0044272	sulfur compound biosynthetic process	7/46	4.1573e-07	9.20841e-05	6.72461e-05	7
GO:0006006	glucose metabolic process	7/46	7.36408e-07	0.000139812	0.0001021	7
GO:0030203	glycosaminoglycan metabolic process	6/46	2.54425e-06	0.000422664	0.000308658	6
GO:0006022	aminoglycan metabolic process	6/46	3.61401e-06	0.000533669	0.000389721	6
GO:0044262	cellular carbohydrate metabolic process	7/46	5.9043e-06	0.000784682	0.000573028	7
GO:0048608	reproductive structure development	8/46	9.14001e-06	0.00106464	0.000777473	8
GO:0061458	reproductive system development	8/46	9.61301e-06	0.00106464	0.000777473	8
GO:0006044	N-acetylglucosamine metabolic process	3/46	1.3194e-05	0.00128242	0.000936511	3
GO:0016051	carbohydrate biosynthetic process	6/46	1.35093e-05	0.00128242	0.000936511	6
GO:0006027	glycosaminoglycan catabolic process	4/46	1.5186e-05	0.00134548	0.000982559	4
GO:0046686	response to cadmium ion	4/46	1.72716e-05	0.00141084	0.00103029	4
GO:0051900	regulation of mitochondrial depolarization	3/46	1.80469e-05	0.00141084	0.00103029	3
GO:0006026	aminoglycan catabolic process	4/46	1.95606e-05	0.00144423	0.00105467	4
GO:0051882	mitochondrial depolarization	3/46	2.3948e-05	0.0016751	0.00122327	3
GO:1901071	glucosamine-containing compound metabolic process	3/46	2.7322e-05	0.00181554	0.00132583	3
GO:0051881	regulation of mitochondrial membrane potential	4/46	2.93514e-05	0.00185753	0.00135649	4
GO:0006732	coenzyme metabolic process	7/46	5.36555e-05	0.00324128	0.002367	7
GO:0006094	gluconeogenesis	4/46	6.75635e-05	0.003904	0.00285096	4
GO:0019319	hexose biosynthetic process	4/46	7.69029e-05	0.0042585	0.00310985	4
GO:0009127	purine nucleoside monophosphate biosynthetic process	5/46	8.47739e-05	0.00433325	0.00316444	5
GO:0009168	purine ribonucleoside monophosphate biosynthetic process	5/46	8.47739e-05	0.00433325	0.00316444	5
GO:0046364	monosaccharide biosynthetic process	4/46	9.83541e-05	0.00484121	0.00353538	4
GO:0006040	amino sugar metabolic process	3/46	0.000111159	0.0052761	0.00385296	3
GO:0009156	ribonucleoside monophosphate biosynthetic process	5/46	0.000119931	0.00549614	0.00401365	5
GO:0006575	cellular modified amino acid metabolic process	5/46	0.000134877	0.00597506	0.0043634	5
