# Supplementary material for: Development and verification of the glycolysis-associated and immune-related prognosis signature for hepatocellular carcinoma
Source: Front Genet. 2022 Oct 4;13:955673. doi: 10.3389/fgene.2022.955673 (PMC9576873; doi:10.3389/fgene.2022.955673)
Supplement: Supplementary file 5 [file Table4.XLS]

ID	Description	BgRatio	pvalue	p.adjust	qvalue	Count
hsa01230	Biosynthesis of amino acids	74/8034	4.52E-07	4.21E-05	3.43E-05	6
hsa01200	Carbon metabolism	117/8034	0.000103002	0.004789579	0.003903222	5
hsa00620	Pyruvate metabolism	39/8034	0.00052179	0.016175502	0.013182073	3
hsa00270	Cysteine and methionine metabolism	49/8034	0.001022921	0.023782914	0.019381661	3
hsa00533	Glycosaminoglycan biosynthesis - keratan sulfate	14/8034	0.00144373	0.026853377	0.021883906	2
hsa01210	2-Oxocarboxylic acid metabolism	18/8034	0.002402561	0.029617586	0.024136572	2
hsa00010	Glycolysis / Gluconeogenesis	67/8034	0.002529404	0.029617586	0.024136572	3
hsa05211	Renal cell carcinoma	69/8034	0.00275104	0.029617586	0.024136572	3
hsa05230	Central carbon metabolism in cancer	70/8034	0.002866218	0.029617586	0.024136572	3
hsa00053	Ascorbate and aldarate metabolism	27/8034	0.005386005	0.05008985	0.040820251	2
hsa00020	Citrate cycle (TCA cycle)	30/8034	0.006623882	0.05600191	0.045638229	2
hsa00051	Fructose and mannose metabolism	33/8034	0.007978537	0.061833665	0.050390763	2
hsa04930	Type II diabetes mellitus	46/8034	0.015129007	0.103024753	0.083959052	2
hsa00520	Amino sugar and nucleotide sugar metabolism	48/8034	0.01640457	0.103024753	0.083959052	2
hsa00330	Arginine and proline metabolism	50/8034	0.017724689	0.103024753	0.083959052	2
hsa05144	Malaria	50/8034	0.017724689	0.103024753	0.083959052	2
hsa00480	Glutathione metabolism	57/8034	0.022684944	0.12409999	0.101134117	2
hsa04213	Longevity regulating pathway - multiple species	62/8034	0.026538579	0.13711599	0.111741384	2
hsa05223	Non-small cell lung cancer	68/8034	0.031486655	0.154118889	0.125597737	2
hsa01521	EGFR tyrosine kinase inhibitor resistance	79/8034	0.041415805	0.192583493	0.156944103	2
hsa04146	Peroxisome	83/8034	0.045284061	0.200543698	0.163431197	2
